# Supplementary material for: RUNX1/CEBPA Mutation in Acute Myeloid Leukemia Promotes Hypermethylation and Indicates for Demethylation Therapy
Source: Int J Mol Sci. 2022 Sep 27;23(19):11413. doi: 10.3390/ijms231911413 (PMC9569612; doi:10.3390/ijms231911413)
Supplement: Supplementary file 1 [file ijms-23-11413-s001.zip]

Archive with 1 entries (1 files):
- ijms-1694668-supplementary.pdf
